# Supplementary material for: Protocol for fibrin-based endothelial-cardiomyocyte co-culture in a microfluidic device
Source: STAR Protoc. 2026 May 12;7(2):104562. doi: 10.1016/j.xpro.2026.104562 (PMC13195612; doi:10.1016/j.xpro.2026.104562)
Supplement: Table S1. Cell suspension and hydrogel loading calculations, related to Step 5 — This calculation sheet is used to determine cell numbers, suspension volumes, and reagent amounts required for hydrogel loading in microfluidic chips. The sheet calculates final endothelial cell and hiPSC-cardiomyocyte concentrations in the hydrogel based on user-defined target concentrations, channel volume, and number of lanes. It further provides stepwise volumes for preparing the cell suspension, centrifugation, resuspension, and subsequent 1:1 mixing (v/v) with fibrinogen before gel loading. Users should only modify the input fields indicated in the shaded cells. All other fields contain formulas and should not be edited. Calculations assume a 1:1 volumetric mixing of cell suspension with fibrinogen. A 10% excess volume is automatically included to account for pipetting losses. This calculation sheet is used in Step 5 (Prepare fibrin co-culture suspension and load gels) of the protocol. [file mmc1.xlsx]

## Sheet: Calculation Sheet
Calculation Sheet S1: Cell suspension and hydrogel loading calculations
Version: v1.0
Date: December 18, 2025
Related to STAR Protocol Step 4, 5, 6, 7 and 10
INPUT
Only edit cells shaded in yellow.
Calculated cells are locked to prevent accidental modification. To adapt calculations, duplicate the sheet and remove protection.
Assumptions:
Central channel volume: 9 µL per lane
Cell suspension is mixed 1:1 (v/v) with fibrinogen
10% excess volume is included to compensate for pipetting loss
CALCULATION
Related to Step 5: Calculate required cell numbers.
	Final concentration endothelial cells	7500000	cells/ml
	Final concentration induced cardiomyocytes	7500000	cells/ml
	Concentration cell counter endothelial cells	1000000	cells/ml
	Concentration cell counter induced cardiomyocytes	4000000	cells/ml
	Final hydrogel volume per lane (after mixing)	9	µL
	Number	10	lanes
Related to Step 5. Calculate required cell suspension (mix 1:1 (v/v) with fibrinogen later).
	Concentration endothelial cells	15000000	cells/ml
	Concentration induced cardiomyocytes	15000000	cells/ml
	Thrombin (stock 100 U/mL, final 2 U/mL)	4	U/mL
	VEGF (stock is 100 µg/mL, final 0.1 ug/mL)	0.2	µg/mL
	Volume cell suspension per lane	4.5	µL
	Total volume cell suspension needed	49.5	µL (with 10% extra)
PREPARATION
Related to Step 6. Prepare cell suspension. Mix the following.
	Number of endothelial cells	742500	cells
	Volume of medium with endothelial cells	742.5	µL
	Number of induced cardiomyocytes	742500	cells
	Volume of medium with induced cardiomyocytes	185.625	µL
Related to Step 7 and 8. Centrifuge, remove supernatant, resuspend and add supplements.
	Medium (EGM2)	47.5101	µL
	Thrombin (100 U/mL)	1.98	µL
	VEGF (100 µg/mL)	0.0099	µL
			Note: If calculated volumes are <1 µL, dilute thrombin or VEGF stocks prior to addition to ensure accurate pipetting
Related to Step 10. Mix 1:1 with fibrinogen
	Cell suspension	4.5	µL
	Fibrinogen	4.5	µL
