# Supplementary material for: Protocol for fibrin-based endothelial-cardiomyocyte co-culture in a microfluidic device
Source: STAR Protoc. 2026 May 12;7(2):104562. doi: 10.1016/j.xpro.2026.104562 (PMC13195612; doi:10.1016/j.xpro.2026.104562)
Supplement: Table S2. AngioTool 2.0 parameter settings used for endothelial network quantification; related to Expected Outcomes — Overview of the AngioTool 2.0 analysis settings applied for segmentation and quantification of fluorescent endothelial network images, including parameters for vessel detection, skeletonization, and network feature extraction. These settings were kept consistent across all analyzed images to enable reproducible comparison of vascular network morphology. [file mmc2.xlsx]

## Sheet: Sheet1
Table S2: AngioTool 2.0 parameter settings used for endothelial network quantification
Vessel Intensity range Low Threshold	5
Vessel Intensity range High Threshold	255
Vessel Diameters list	7
Small Particles	20	px
Fill Holes	10	px
Max Hole Level	150	%
Min Boxness	1	%
Min Length : Area Ratio	1:4
Skeletonizer	Thorough
Max Skeleton Steps	25
Scaling Factor	100	%
Transformed Colors	No
Hue Transform Weight	1
Brightness Weight	100
Target Color	#ff0000
Off Color	#ff9900
Saturation Factor	1
Brightness Graph	(0,0), (100,100)
