# Supplementary material for: Protocol for fibrin-based endothelial-cardiomyocyte co-culture in a microfluidic device
Source: STAR Protoc. 2026 May 12;7(2):104562. doi: 10.1016/j.xpro.2026.104562 (PMC13195612; doi:10.1016/j.xpro.2026.104562)
Supplement: Table S3. MUSCLEMOTION parameter settings used for cardiomyocyte transient analysis; related to Expected Outcomes — Overview of the MUSCLEMOTION analysis settings applied for the analysis of cardiomyocyte contraction transients. MUSCLEMOTION was run in batch mode with automatic reference frame detection and automatic transient analysis enabled. [file mmc3.xlsx]

## Sheet: Sheet1
Table S3: MUSCLEMOTION parameter settings used for cardiomyocyte transient analysis
Step	Parameter	Setting used
Initial wizard	Analyze directory containing multiple TIFFs or subdirectories (batch)	Yes
Initial wizard	Analyze a TIFF image sequence instead of a stack	No
Initial wizard	Add Gaussian blur to cancel out repetitive patterns	No
Initial wizard	Frame rate	60 frames/s
Initial wizard	speedWindow	2 frames
Initial wizard	Decrease noise in output	Yes, but keep it simple
Initial wizard	Detect reference frame automatically	Yes, show advanced options
Initial wizard	Analyze transients automatically	Yes, show advanced options
Reference frame detection, advanced	Starting frame for ARF detection	1
Reference frame detection, advanced	End frame for ARF detection	300
Reference frame detection, advanced	Number of low points for ARF detection	20 frames
Reference frame detection, advanced	Number of points near the unity line	10 frames
Automatic transient analysis, advanced	Estimated peak width	30 frames
Automatic transient analysis, advanced	Minimum amplitude to be considered a peak	0.3
Automatic transient analysis, advanced	Output percentages	10%, 50%, 90%
Automatic transient analysis, advanced	Percentage around baseline considered noise	0.1
Automatic transient analysis, advanced	Number of baseline points to average	10 frames
Automatic transient analysis, advanced	Optimize for high frequencies and select the minimum before each peak	No
